# Supplementary material for: Source-Specific Nitrogen Inputs Are Associated with Pathway Partitioning Between Denitrification and DNRA in River Water
Source: Biology (Basel). 2026 May 8;15(10):741. doi: 10.3390/biology15100741 (PMC13203200; doi:10.3390/biology15100741)
Supplement: Supplementary file 1 [file biology-15-00741-s001.zip]

Archive with 1 entries (1 files):
- biology-4244112-supplementary.pdf
